# Supplementary material for: Nanostructured Layer of Silver for Detection of Small Biomolecules in Surface-Assisted Laser Desorption Ionization Mass Spectrometry
Source: Materials (Basel). 2022 Jun 8;15(12):4076. doi: 10.3390/ma15124076 (PMC9227941; doi:10.3390/ma15124076)
Supplement: Supplementary file 1 [file materials-15-04076-s001.zip]

Archive with 1 entries (1 files):
- materials-1720120-supplementary.pdf
